# Supplementary material for: An inferential study of the phenotype for the chromosome 15q24 microdeletion syndrome: a bootstrap analysis
Source: PeerJ. 2016 Feb 4;4:e1641. doi: 10.7717/peerj.1641 (PMC4768676; doi:10.7717/peerj.1641)
Supplement: Supplemental Information 1 [file peerj-04-1641-s001.xls]

## Sheet: Hoja1
Code	Left_Mb	Right_Mb	DeNovo	Male_gender	Developmental_delay	Low_birth_weight_IUGR	Short_stature	Obesity	Microcephaly	Feeding_difficulties	Long_face	Facial_asymmetry	High_anterior_hairline	Epicanthal_folds	Hypertelorism	Downslanting_palpebral_fissures	Sparse_broad_medial_eyebrows	Strabismus	Nystagmus	Broad_nasal_base	Depressed_nasal_bridge	High_nasal_bridge	Ear_abnormalities	Palate_abnormalities	Long_smooth_philtrum	Full_lower_lip	Small_mouth	Hypospadias	Microphallus	Cryptorchidism	Thumb_abnormalities	Brachydactyly_short_digits	Clinodactyly	Toe_abnormalities	Joint_laxity	Scoliosis_kyphosis	Hypotonia	Behavior problems	MRI_abnormalities	Recurrent_infections	Hernias	Congenital_heart_disease	Hearing_loss	Diaphragmatic_hernia	Intestinal_atresia	Imperforate_anus	Coloboma	Dental_problems	Myelomeningocele
2007_Sharp_1	72.15	76.01	1	1	1	1	1	0	1	0	1	0	1	0	1	1	1	0	0	1	0	1	1	1	1	1	0	0	0	0	1	0	0	0	1	1	0	1	1	1	0	0	1	0	1	0	0	1	0
2007_Sharp_2	72.15	76.01	1	1	1	1	1	0	1	0	0	1	1	0	1	1	1	1	0	1	0	0	0	0	1	1	0	1	0	0	1	0	0	0	0	1	1	0	1	0	0	0	0	0	1	0	0	0	0
2007_Sharp_3	72.15	73.85		1	1	1	1	0	1	1	0	1	0	1	1	1	1	1	0	0	0	0	1	0	1	1	0	1	0	0	0	1	0	1	1	0	0	0	0	1	0	0	0	0	0	0	0	0	0
2007_Sharp_4	70.4	74.21	1	1	1	0	0	0	0	0	1	1	1	0	1	1	1	0	1	1	0	1	0	0	1	1	0	1	0	0	1	0	0	1	1	0	0	0	0	1	1	0	1	1	0	0	0	0	0
2008_Klopocki	72.2	75.9	1	1	1	0	0	1	0	0	0	0	0	0	0	1	0	1	0	0	0	0	0	0	1	0	0	0	1	0	1	1	1	0	1	0	1	0	0	0	1	0	0	0	0	0	0	0	0
2009_Andrieux_1	67.8	73.9	1	1	1	1	1	0	1	0	0	0	0	1	0	1	0	0	1	0	1	0	1	1	0	0	0	1	1	1	0	0	0	1	0	0	1	0	1	0	1	1	0	0	0	1	1	0	0
2009_Andrieux_2	70.76	73.8	1	1	1	0	0	0	0	0	0	0	0	0	0	0	0	0	0	0	0	0	0	0	0	0	1	1	0	0	1	0	0	0	1	0	1	0	1	0	0	0	0	0	0	0	0	0	0
2009_Andrieux_3	70.76	73.31	1	1	1	0	0	0	0	0	0	0	0	0	0	0	0	1	0	0	0	0	1	0	0	0	0	0	0	0	0	0	0	0	0	0	0	0	1	0	0	1	1	0	0	0	0	1	0
2009_Andrieux_4	70.76	73.8	1	0	1	1	0	0	0	0	0	0	0	0	0	0	0	0	0	0	0	0	1	0	0	0	1	0	0	0	1	0	0	0	0	0	0	0	0	0	0	0	0	0	0	0	0	0	0
2009_El_Hattab_1	72.25	75.93	1	1	1	0	1	0	0	1	0	0	1	1	0	0	1	0	0	0	1	0	1	0	1	1	0	0	0	0	0	1	0	0	0	0	1	0	0	0	0	0	0	0	0	0	0	0	0
2009_El_Hattab_2	72.13	76.08		0	1	0	1	0	0	0	0	0	0	1	1	0	0	0	0	1	0	0	0	0	0	0	1	0	0	0	0	0	1	1	0	0	0	0	0	0	0	1	0	0	0	0	0	0	1
2009_El_Hattab_3	70.75	73.85	1	1	1	0	0	0	0	1	0	0	0	1	0	1	0	0	0	0	0	0	1	0	0	0	1	1	0	0	0	0	0	1	1	0	1	0	0	1	0	0	0	0	0	0	0	0	0
2009_El_Hattab_4	70.7	73.85	1	1	1	0	0	1	0	0	0	1	0	0	0	0	0	0	0	0	0	0	1	0	1	0	0	0	1	0	0	1	1	0	1	0	1	1	0	1	0	0	0	0	0	0	0	0	0
2009_Masurel	70.75	73.85	1	1	1	1	0	0	0	1	0	0	1	1	1	1	1	1	0	0	0	0	1	0	1	0	1	0	1	0	0	0	0	0	0	1	1	0	1	0	0	0	0	0	0	0	0	0	0
2009_Van_Esch	70.6	73.7	1	1	1	0	0	1	0	0	1	0	0	0	1	1	1	1	0	0	0	0	1	1	1	0	0	0	1	1	0	0	0	0	0	1	1	1	0	0	1	0	0	1	0	0	0	0	0
2010_El_Hattab	71.81	74.42	1	1	1	0	0	0	0	1	1	0	1	1	0	0	0	0	0	1	1	0	0	1	1	1	1	0	0	1	1	1	0	0	1	1	1	1	1	1	0	1	1	0	0	0	0	0	0
2010_McInnes	69.83	72.89	1	1	1	1	0	0	0	0	1	0	1	1	1	0	1	0	1	0	0	0	1	0	0	1	0	0	0	0	0	0	0	1	1	1	0	1	1	1	0	0	0	0	0	0	0	1	0
2011_Ng	72.3	72.7	1	0	1	0	0	0	1	0	0	0	0	1	0	1	0	1	0	0	1	0	0	0	0	0	0	0	0	0	0	0	0	0	0	0	0	0	1	0	0	0	1	0	0	0	0	0	0
2012_Brun	74.41	75.93	1	1	1	1	1	0	0	0	1	1	1	0	0	0	1	1	0	0	0	0	0	1	0	0	0	0	0	0	0	0	0	0	0	0	1	0	0	1	0	0	1	0	0	0	0	0	0
2012_Mefford_1	70.06	72.43	1	0	1	0	0	1	0	0	0	0	0	0	0	0	0	1	0	0	0	0	1	1	0	0	0	0	0	0	0	1	0	0	0	0	0	0	1	0	0	0	0	0	0	0	0	0	0
2012_Mefford_2	70.73	73.33		1	1	0	0	0	0	0	0	0	0	0	0	0	0	0	0	0	0	0	0	0	0	0	0	0	0	0	0	0	0	0	0	0	1	1	0	0	0	0	0	0	0	0	1	0	0
2012_Mefford_3	70.73	73.33	1	1	1	0	0	1	0	0	0	0	0	0	0	0	0	0	0	0	0	0	1	0	0	0	0	0	0	0	0	0	0	0	1	0	0	1	0	0	0	1	0	0	0	0	0	0	0
2012_Mefford_4	70.73	73.33	1	1	1	0	0	1	0	0	0	0	0	0	0	1	0	1	0	0	0	0	1	0	0	0	0	0	0	0	0	0	0	1	0	0	1	1	0	0	0	0	0	0	0	0	0	0	0
2012_Mefford_5	70.73	73.33	1	1	1	0	0	0	0	0	0	0	0	0	0	0	0	0	0	0	0	0	0	0	0	0	0	0	0	0	0	0	0	0	0	0	1	1	0	0	0	0	1	0	0	0	0	0	0
2012_Mefford_6	70.73	73.89		0	1	0	0	0	0	1	0	0	0	0	0	0	0	0	0	0	0	0	1	0	0	0	1	0	0	0	0	0	0	0	0	0	0	1	1	0	0	0	0	0	0	0	0	0	0
2012_Mefford_7	70.73	73.89	1	0	1	0	0	0	1	0	1	0	0	1	0	0	0	0	0	0	0	0	0	0	1	0	1	0	0	0	0	0	0	0	1	0	0	1	1	1	0	1	0	0	0	1	0	0	0
2012_Mefford_8	70.73	73.89	1	1	1	1	1	0	0	0	1	0	1	1	0	1	0	0	0	0	0	0	0	0	1	0	0	0	0	0	0	0	0	0	0	0	1	0	0	0	0	0	1	0	0	0	0	0	0
2012_Mefford_9	70.73	73.74	1	1	1	0	0	0	0	0	0	0	1	1	0	0	1	0	0	0	0	0	1	0	0	1	0	1	0	0	0	0	0	0	0	0	1	1	0	0	0	0	0	0	0	0	0	0	0
2012_Mefford_10	72.22	73.81		1	1	0	0	0	0	0	0	0	0	1	0	0	1	0	0	0	0	0	1	0	0	0	0	0	0	0	0	1	0	1	0	1	0	0	0	0	0	0	0	0	0	0	0	0	0
2012_Mefford_11	72.2	74.04	1	1	1	0	0	1	0	0	0	0	0	0	0	0	1	0	0	0	0	0	1	0	0	0	0	0	0	0	0	1	0	0	0	0	0	1	0	0	0	1	0	0	0	0	0	0	0
2012_Mefford_12	72.2	75.95	1	0	1	1	1	0	0	0	0	0	0	0	0	0	0	0	0	0	0	0	1	0	0	0	0	0	0	0	0	0	0	0	1	0	1	0	0	0	0	0	0	0	0	0	0	0	0
2012_Mefford_13	73.32	73.59	1	1	1	0	0	1	1	0	0	0	0	0	0	0	1	0	0	0	0	0	0	0	0	0	0	0	0	0	0	1	0	1	1	0	0	1	0	0	0	0	0	0	0	0	0	0	0
2012_Mefford_14	73.38	73.88	1	0	1	1	1	0	0	0	0	0	0	1	0	0	0	0	0	0	0	0	0	0	0	0	0	0	0	0	0	1	0	0	0	0	0	1	1	0	0	0	0	0	0	0	0	0	0
2012_Mefford_15	75.12	75.6		1	1	1	1	0	1	0	0	0	1	1	0	1	0	0	0	0	0	0	0	0	1	0	0	1	0	1	1	1	0	1	0	0	0	1	0	0	1	0	1	0	0	0	0	0	0
2012_Narumi	72.48	75.92	1	1	1	1	0	0	0	0	1	0	0	1	0	1	1	0	0	0	1	0	1	1	1	1	0	1	0	0	0	1	0	0	0	1	0	0	0	1	0	0	1	0	0	0	0	0	0
2014_Samuelsson	74.78	76.3	0	0	1	1	0	0	0	1	0	0	0	1	0	1	1	0	0	0	1	0	1	1	1	0	1	0	0	0	0	0	0	0	1	0	1	0	0	1	0	1	0	0	0	0	0	0	0
